# Supplementary material for: Evaluation of the Role of ITGBL1 in Ovarian Cancer
Source: Cancers (Basel). 2020 Sep 19;12(9):2676. doi: 10.3390/cancers12092676 (PMC7563769; doi:10.3390/cancers12092676)
Supplement: Supplementary file 1 [file cancers-12-02676-s001.zip]

Archive with 8 entries (7 files):
- Suplement ITGBL1 10.09.2020/
- Suplement ITGBL1 10.09.2020/1. Supplementary Material 1. Overview.docx
- Suplement ITGBL1 10.09.2020/2. Supplementary Material 2. Semi-quantitative PCR.docx
- Suplement ITGBL1 10.09.2020/3. Supplementary Material 3. Western blotting.docx
- Suplement ITGBL1 10.09.2020/4. Supplementary Material 4. Proliferation.docx
- Suplement ITGBL1 10.09.2020/5. Supplementary Material 5. PCA.docx
- Suplement ITGBL1 10.09.2020/6. Supplementary Material 6. Comparison with Huang et al.docx
- Suplement ITGBL1 10.09.2020/7. Supplementary Material 7. Antibodies.docx
